# Supplementary material for: Optimized Sulfonated Poly(Ether Ether Ketone) Membranes for In-House Produced Small-Sized Vanadium Redox Flow Battery Set-Up
Source: Membranes (Basel). 2024 Aug 14;14(8):176. doi: 10.3390/membranes14080176 (PMC11356608; doi:10.3390/membranes14080176)
Supplement: Supplementary file 1 [file membranes-14-00176-s001.zip]

Archive with 1 entries (1 files):
- membranes-3138242-supplementary.pdf
